# Supplementary material for: A draft conceptual model of SLC6A1 neurodevelopmental disorder
Source: Front Neurosci. 2023 Jan 19;16:1026065. doi: 10.3389/fnins.2022.1026065 (PMC9893116; doi:10.3389/fnins.2022.1026065)
Supplement: Supplementary file 1 [file Table_1.xlsx]

## Sheet: master sheet
Ref	Year	Before 2015	2015 or after	Sums		Description	Patient Type/Identification	Notes	Number of SLC6A1 Patients	Gender	Age Dx	Autism	Dev Delay	Regression	Speech Impairment	Ataxia or Unsteady Gait	Hypotonia	Happy Demeanor	Sterotypies	Microcephaly	Scoliosis	Sleep disorder	ADHD	Wide-spaced teeth	Bruxism	Hypertelorism	Mood disorder	Agressive behavior	Seizures	Abnormal EEG	Absence	Generalized Tonic clonic	Myoclonic	Atonic	Partial Complex	Lennox Gastaut	MRI Abnormal	Tremor	MRI Abnormal
Ebejer	2013	1			adhd	ADHD focus on markers no specific significance given to SLC6A1 patients																	Yes
Lasky su	2008	1			adhd	ADHD and candidate genes (SNPs in SLC6A1)																	Yes
Mazei-Robinson	2005	1			adhd	DAT and ADHD
Yuan	2017		1		adhd		only patients with ADHD																Yes
Merriman	2015		1	2	adhd cancer
Adkins	2015		1		alcoholism	Alcoholism GWAS
Enoch	2016		1		alcoholism	SLC6A1 alcoholism
Fehr	2007	1		2	alcoholism	GAT1 and alcohol
Nagga	1999	1			Alzheimers	GABA and AD
Zhu	2020		1	1	Alzheimers	Shared mechanisms of AD and T2DM
Sarris	2020		1		anxiety	Anxiety treatment and SLC6A1
Thoeringer	2009	1		1	anxiety	Only about anxiety and not about developmental delay
Chen	2020		1		cancer	Prostate cancer
Eshragh	2017		1		cancer
Wang	2022		1	3	cancer	Colorectal cancer gene expression and SLC6A1
Cheng	2021	1			comment	Commentary about the Mermer paper
Zech	2017		1	1	dystonia		Dystonia		1	female			Yes	Yes			Dystonia?												Yes				Yes	Yes				Yes
Guillen-guio	2018		1		general	European genome diversity
Galer	2020		1	2	general DEE	Phenotypic similarities of DEEs (no significant gene-etiology found for SLC6A1)
Aguilera	2021		1		good	Not in Bain	#14		1	Male	13		yes		Yes	yes		yes	yes	no		yes		yes	yes				yes	yes			yes	yes
Bain	2022		1		good		clinical cases					20/92	45/56																92/101
Bain	2022				good		literature		116 patients	22:21 (M:F)	125, 74, 16-336 mo	21/92 (22.8)	51/55 (92.7)			13/46 (28.3)	8/46 (17.4)						9/47 (19.2)						92/101 (91.1)					yes
Bain	2022				good		Simons (caregiver)		43	26:32 (M:F)	97 mo, 71 mo, 7-280 mo	11/35 (31.4)	29/35 (82.9)			17/35 (48.6)	24/35 (68.6)						4/35 (11.4)						28/35 (80)
Borlot	2019		1		good	Not previously published	6		1	M	19		Mild ID										yes				yes	yes	yes		yes	yes	No	No
Cai	2019		1		good	Not previously published	China		1	M	14		no, until regression	Yes	Yes														yes		yes	yes	yes	yes	yes	yes	No
Carvill	2015		1		good	Included in Bain	seiminal study		7	6F 1M	8-44	6/7(85)	7/7(100)	4/7(57)	1/7(14)	1/7(14)	1/7(14)		1/7(14)		1/7(14)		1/7(14)			1/7(14)		1/7(14)	7/7 (100)			3/7 (43)	4/7 (57)	7/7(100)			1/7(14)	2/7(28)	1/7(14)
Cohen	2022		1		good		DEEs		28/174		avg t since diag. 4 yr 7 mo	33% (out of total 174 participants)*	98% *		38% *	8%*	60% *						18% *		11%*				yes (142/174)				41%*
Devries	2020		1		good		Case		1	female	2	yes	Yes		yes														Yes	yes	yes
Fischer	2022		1		good	Includes: Johannesen, Carvill, Kahen, Landrum,Liu, Mermer, Matison, Islam, Poliquin, Rauch, Palmer, Cai, Sanders, Wang, Lucariello, Yuen, Halvorsen, Devries, Bowling, Posar	Meta analysis		60			24/60	39/60 (dev delay and/or mild-severe ID)		9/60	8/60	17/60						7/60					5/60	yes (48/60) *some patients went into detail seizure type, others did not so cannot give accurate percentages for each seizure type		yes	Yes	Yes	Yes		3/60		3/60
Goodspeed	2020		1		good	Novel gene therapy
Goodspeed	2022		1		good	Includes Goodspeed 2020						Common	60% before seizure onset		May develop		May develop					May develop							Yes		Most common		Yes	Yes
Hinokuma	2020		1		good	Doose syndrome
Islam	2018		1		good		Case study, patient also has inherited SCNA1 mutation but father was unaffected (SNA1 does not explain full phenotype)	patient also has inherited SCNA1 mutation but father was unaffected (SNA1 does not explain full phenotype)	1	female		Yes	Yes (normal speech until 3 - ASD diagnosis)	Yes	Yes				Yes			Disturbances							Yes	Yes	Yes	yes	yes
Johannesen	2018		1		good
Kahen	2022		1		good	Bain	Simon Searchlight		28	17 male, 11 female		0.29	1		71% (disorder or delay)	Yes	0.71					0.39	0.18						0.82		0.87	0.14	0.52	0.57				Yes
Kim	2019		1		good
Mermer	2021		1		good	Kang lab rodent and human
Mermer	2022		1		good	Kang lab rodent and human			4
Ozlu	2021		1		good	Includes Goodspeed 2020			116			0.23	82% (dev delay and ID)																0.91	Yes	0.72		24% (myoclonic - atonic)	yes
Palmer	2016		1		good		Case		1	female	10		Yes	Yes	yes														Yes	Yes	Yes		Yes	Yes
Pesz	2018		1		good		Case **has both SLC6A1 and NAA15 mutation		1	female			Yes		Yes					Yes	Yes								Yes	yes	yes		yes				No
Poliquin	2021		1		good		siblings		2	female			Moderate ID		Normal						2022-01-02		Yes						Yes	Yes	Yes	Yes	Yes	Yes			No
Posar	2019		1		good		Case		1	male			Yes (learning Disability)								yes					yes			yes	yes	yes
Routier	2019		1		good	includes Carvill 2015		findings: does not replicate high prevalence of mutations in SLC6A1 with MAE	7				Yes (all)																Yes	Yes	Yes
Tang	2020		1		good		Epilepsy		2	1 male, 1 female	2022-08-16	Yes (male)	Yes																Yes	Yes	Yes		yes	yes
Wang	2020		1	25	good	Kang lab
Madsen	2015	1			molecular	This is GAT1 subcellular localization
Dikow	2014	1			multiple genes	Microdeletion encompassing SLC6A1
Yuan	2020		1	1	multiple genes
Ahring	2022		1		Other disorders	GABA receptor mutations that are similar to SLC6A1
Demarest	2019		1		other disorders	CDKL5
Knight	2022		1	3	other disorders	CDKL5 deficiency and encephalopathy
Nakashita	1997	1			other disorders
Casini	2006	1			retina	Only about cells in the retina of primates and slices of human retina
Cope	2009	1			rodent
Hachiya	2001	1			rodent
Schijns	2020	1			rodent	GABA transport and epilepsy; no mention of SLC6A1
Frankle	2015		1		schizophrenia	GABA and SZ
GROUP Investigators	2020		1		schizophrenia	Same as Rees et al
Hoftman	2015		1		schizophrenia
Schleimer	2004	1			schizophrenia	GAT 1 and SZ
Zhao	2016		1		schizophrenia
Zink	2004	1		4	schizophrenia
Hirunsatit	2007	1			testing	Linkage disequilibrium across populations
Salinas	2021		1		testing	Diagnosis by next gen sequencing
Schijns	2015		1	2	testing	SNPs
Schousboe	2004	1			theory	GABA transport mechanisms
			47	47

## Sheet: all articles
Supplementary Table 1: All human-related articles on "SLC6A1", August 1, 2022
First Author	Year	Before 2015	after 2015, but not clinically relevant	2015 and relevant	Subject	PMID
Ebejer	2013	1			adhd	24141099
Lasky-Su	2008	1			adhd	18821565
Mazei-Robinson	2005	1			adhd	16171832
Yuan	2017		1		adhd	28442423
Merriman	2015		1		adhd cancer	25524657
Adkins	2015		1		alcoholism	26081443
Enoch	2016		1		alcoholism	26727527
Fehr	2007	1			alcoholism	17265078
Nagga	1999	1			Alzheimers	10651110
Zhu	2020		1		Alzheimers	15248296
Sarris	2020		1		anxiety	31813230
Thoeringer	2009	1			anxiety	18607529
Chen	2020		1		cancer	32252682
Eshragh	2017		1		cancer	27720787
Wang	2022		1		cancer	5251372
Cheng	2021	1			comment	34283886
Zech	2017		1		dystonia	28849312
Guillen-Guio	2018		1		general	30289472
Galer	2020		1		general DEE	32853554
Madsen	2015	1			molecular	25519681
Dikow	2014	1			multiple genes	25256099
Yuan	2020		1		multiple genes	32375772
Ahring	2022		1		other disorders	34633442
Demarest	2019		1		other disorders	31313283
Knight	2022		1		other disorders	35429480
Nakashita	1997	1			other disorders	9293496
Casini	2006	1			retina	16565409
Cope	2009	1			rodent	19966779
Hachiya	2001	1			rodent	11744314
Schijns	2020	1			rodent	32301730
Frankle	2015		1		schizophrenia	26133962
GROUP Investigators	2020		1		schizophrenia	31932766
Hoftman	2015		1		schizophrenia	24361861
Schleimer	2004	1			schizophrenia	15365220
Zhao	2016		1		schizophrenia	27917343
Zink	2004	1			schizophrenia	15467974
Hirunsatit	2007	1			testing	17941974
Salinas	2021		1		testing	34673242
Schijns	2015		1		testing	32301730
Schousboe	2004	1			theory	15451399
Aguilera	2021			1	SLC6A1-NDD	34653234
Bain	2022			1	SLC6A1-NDD	35761184
Borlot	2019			1	SLC6A1-NDD	31273778
Cai	2019			1	SLC6A1-NDD	31176687
Carvill	2015			1	SLC6A1-NDD	25865495
Cohen	2022			1	SLC6A1-NDD	35229292
Devries	2020			1	SLC6A1-NDD	32660967
Fischer	2022			1	SLC6A1-NDD	35295842
Goodspeed	2020			1	SLC6A1-NDD	33241211
Goodspeed	2022			1	SLC6A1-NDD	35847198
Hinokuma	2020			1	SLC6A1-NDD	32913952
Islam	2018			1	SLC6A1-NDD	29961511
Johannesen	2018			1	SLC6A1-NDD	29315614
Kahen	2022			1	SLC6A1-NDD	34006619
Kim	2019			1	SLC6A1-NDD	31401500
Mermer	2021			1	SLC6A1-NDD	34028503
Mermer	2022			1	SLC6A1-NDD	35911425
Ozlu	2021			1	SLC6A1-NDD	33882495
Palmer	2016			1	SLC6A1-NDD	27600546
Pesz	2018			1	SLC6A1-NDD	29621621
Poliquin	2021			1	SLC6A1-NDD	33961861
Posar	2019			1	SLC6A1-NDD	31516630
Routier	2019			1	SLC6A1-NDD	31170314
Tang	2020			1	SLC6A1-NDD	32469098
Wang	2020			1	SLC6A1-NDD	32398021
65	40	18	22	25
			2	adhd
			2	alcoholism
			1	Alzheimers
			1	Anxiety
			3	Cancer
			1	Dystonia
			1	Multiple genes
			4	Schizophrenia
			3	Other mental health disorders
			2	Genetic testing/polymorphisms
			2	General DEEs no specific cases of SLC6A1
			22

## Sheet: 25 relevant articles
First author	Year	2015 or after	PMID	Repeated in new article	Patient Type/ Identification	Unique list	Number of SLC6A1 Patients	Gender	Age Dx	Autism	Sterotypies	Developmental Delay/Intellectual Disability	Regression	ADHD	Speech Impairment/Language Disorder	Verbal dyspraxia	Ataxia or Unsteady Gait	Movement disorder	Dyskenesia	Falls	Fine Motor Skills	Tremor	Chorea	Hypotonia	MRI Abnormal	Seizures	Epilepsy Syndrome Classification	Abnormal EEG	Absence	Generalized Tonic clonic	Myoclonic	Atonic	Partial Complex	Lennox Gastaut	Eyelid Myoclonia	Non-Convulsive Status	Focal Sz	Sleep disorder	Family History Psych Disorders	Mood disorder	Irritability	Happy Demeanor	Agressive behavior	Microcephaly	Scoliosis	Wide-spaced teeth	Bruxism	Hypertelorism	Dysmorphisms
Aguilera	2021	1	34653234	not in Bain	case #14	1	1	Male	13		1	1			1		1									1		1			1	1						1				1		0/1		1	1
Bain	2022	1	35761184	split into two sections		0	see below			*20/92		*45/56														*92/101
Bain	2022	split	35761184	all from Goodspeed 2020	Clinical literature	0	116	22:21 (M:F)	125, 74, 16-336 mo	*21/92		*51/55 (92.7)		*9/47 (19.2)			*13/46 (28.3)							*8/46 (17.4)		*92/101 (91.1)						* Yes
Bain	2022	split	35761184	Some from Kahen	Simons (caregiver)	43	43	26:32 (M:F)	97 mo, 71 mo, 7-280 mo	11		29		4			17							24		28
Borlot	2019	1	31273778	not previously published	Case #6	1	1	Male	19			1		1												1			1	1	0/1	0/1								1			1
Cai	2019	1	31176687	included in Fischer	China	0	1	Male	14			no, until regression	*1/1		*1/1										0/1	*1/1			*1/1	*1/1	*1/1	*1/1	*1/1	*1/1
Carvill	2015	1	25865495	included in Fischer	seminal study	0	7	6F 1M	8-44	*6/7	*1/7(14)	*7/7(100)	*4/7(57)	*1/7(14)	*1/7(14)		*1/7(14)					*2/7(28)		*1/7(14)	*1/7(14)	*7/7 (100)				*3/7 (43)	*4/7 (57)	*7/7(100)											*1/7(14)		*1/7(14)			*1/7(14)
Cohen (QoL)	2022	1	35229292	Not analyzed by dx	DEEs	0	28/174		Ave since dx 4 yr 7 mo	*57/174		*116/170		18% *	*66/174		*8%							60% *		*142/174					*41%																*11%
Devries	2020	1	32660967	Included in Fischer	Case	0	1	Female	2	*1/1		*1/1			*1/1					*1/1						*1/1		*1/1	*1/1
Fischer	2022	1	35295842	Includes: Bowling, Cai, Carvill, Devries, Islam, Johannesen, Halvorsen, Kahen, Landrum, Liu, Lucariello, Matison, Mermer, Palmer, Poliquin, Posar, Rauch, Sanders, Wang, Yuen	Meta analysis. Removed cases covered in other papers, see line xx below: Cai, Carvill, Devries, Islam, Johannesen, Kahen, Mermer 2021, Palmer, Poliquin, Posar, Wang 2016, Wang 2020.	54	74			25	0	40	0	6	13	0	2	8	0	0	0	3	0	15	0	45		0	1	0	12	12	0	4				0		0	1	0	4	0	0	0	0	0	0
Goodspeed	2020	1	33241211	68/116 previously published	Cases	116	116	0		21	0	51	14	9	0	0	11	4	0	0	0	0	0	8	0	92		46	38	8	15	24	0	0	6	1	3	0	21	0	0	0	8	0	0	0	0	0	0
Goodspeed	2022	1	35847198	all cases from Goodspeed 2020	Review, Includes Kim, Johannesen, Posar, Rees, Satterstorm, Snoeijen-Schouwenaars, Truty	0	n/a			*Common		*60% before seizure onset			*May develop									*May develop		*Yes			*Yes, Most common		*Yes	*Yes						*May develop
Hinokuma	2020	1	32913952	Doose syndrome	1 new case	1	1	Female	16			1			1		1									1		1	1			1
Islam	2018	1	29961511	included in Fischer	Case study, patient also has inherited SCNA1 mutation but father was unaffected (SNA1 does not explain full phenotype)	0	1	Female		*1/1	*1/1	*1/1	*1/1		*1/1			*1/1								*1/1		*1/1	*1/1	*1/1	*1/1							*1/1
Johannesen	2018	1	29315614	included in Goodspeed 2020	30 new, 4 previously	0	34	15 male, 19 female		*8/34	5	*33/34		*6/34	20	1	9		*1/34		*2/34	*2/34	1	*3/34	5	*27, 1/34 but some prev published.		*27/27	*14/31	*5/31	*12/31	*14/31		*1/31									*6/34
Kahen	2022	1	34006619	included in Fischer	Simons Searchlight	0	28	17 male, 11 female		*9/28		*28/28		*5/28	*20/28 (disorder or delay)		*Yes					*Yes		*20/28		*23/28			*24/28	*4/28	*15/28	*16/28						*11/28
Kim	2019	1	31401500	included in Goodspeed 2020		0	7					*6/7	*6/27													*3/7			*4/7	*1/7	*1/7	*2/7
Mermer	2021	1	34028503	Included in Fischer	7 new cases	0	22			*3/7		*3/7												*1/7		*4/7			*1/7			*1/7		*1/7
Mermer	2022	1	35911425	Included in Fischer	4 new cases	4	4	3 males 1 female		1		3	2											1		4		4	2	2	4	2
Ozlu	2021	1	33882495	Includes Goodspeed 2020	Review	0	116		26.68	*27/116		*95/116 (dev delay and ID)														*196/116		*Yes	*84/116		*24% (myoclonic - atonic)	*Yes
Palmer	2016	1	27600546	included in Fischer	Case	0	1	Female	10			*1/1	*1/1		*1/1											*1/1		*1/1	*1/1		*1/1	*1/1
Pesz	2018	1	29621621	two genes	Case **has both SLC6A1 and NAA15 mutation	1	1	Female				1			1										0/1	1		1	1		1													1	1
Poliquin	2021	1	33961861	included in Fischer	siblings mosaic	2	2	Female				*2/2 (Moderate ID)		*2/2	*0/2										0/2	*2/2		*2/2	*2/2	*2/2	*2/2	*2/2													*2/2
Posar	2019	1	31516630	included in Goodspeed 2020	Case	0	1	Male				*1/1 (learning Disability)														*1/1		*1/1	*1/1																*1/1			*1/1
Routier	2019	1	31170314	includes Carvill 2015	Findings: does not replicate high prevalence of mutations in SLC6A1 with MAE	0	7					*7/7														*7/7		*7/7	*7/7
Tang	2020	1	32469098		Epilepsy	2	2	1 male, 1 female	2022-08-16	1		2														1		1	1		1	1
Wang	2020	1	32398021	included in Fischer	Case	0	1	Female	3.5	*1/1		*1/1	*1/1		*1/1						*1/1				0/1	*1/1		*1/1	*1/1			*1/1									*1/1						*1/1
Color Key		25			Total cases	225	588			59	6	129	16	20	36	1	41	12	0	0	0	3	1	48	5	174	0	54	45	11	34	41	0	4	6	1	3	1	21	1	1	1	13	1	1	1	1	0	0
Unique case					Frequency				%	0.262222	0.0266667	0.573333	0.0711111	0.0888889	0.16	0.00444444	0.182222	0.0533333	0	0	0	0.0133333	0.00444444	0.213333	0.0222222	0.773333	0	0.24	0.2	0.0488889	0.151111	0.182222	0	0.0177778	0.0266667	0.00444444	0.0133333	0.00444444	0.0933333	0.00444444	0.00444444	0.00444444	0.0577778	0.00444444	0.00444444	0.00444444	0.00444444	0	0
*Redundant Case									value	0.262222	0.0266667	0.573333	0.0711111	0.0888889	0.16	0.00444444	0.182222	0.0533333	0	0	0	0.0133333	0.00444444	0.213333	0.0222222	0.773333	0	0.24	0.2	0.0488889	0.151111	0.182222	0	0.0177778	0.0266667	0.00444444	0.0133333	0.00444444	0.0933333	0.00444444	0.00444444	0.00444444	0.0577778	0.00444444	0.00444444	0.00444444	0.00444444	0	0
Zero									relative frequency	0.0744949	0.00757576	0.162879	0.020202	0.0252525	0.0454545	0.00126263	0.0517677	0.0151515	0	0	0	0.00378788	0.00126263	0.0606061	0.00631313	0.219697	0	0.0681818	0.0568182	0.0138889	0.0429293	0.0517677	0	0.00505051	0.00757576	0.00126263	0.00378788	0.00126263	0.0265152	0.00126263	0.00126263	0.00126263	0.0164141	0.00126263	0.00126263	0.00126263	0.00126263	0	0
Not described in article
No separate reference
			Fischer cases
			1	Bowling	Moderate ID, autism spectrum disorder, speech delay and seizures					1		1			1											1
			1	Cai	Lennox-Gastaut syndrome, moderate ID							1														1								1
			1	Cai	Lennox-Gastaut syndrome, developmental delay, ID, autism spectrum disorder					1		1														1								1
			1	Carvill	Epilepsy with myoclonic-atonic seizures, mild ID, autistic features					1		1														1					1	1
			1	Carvill	Epilepsy with myoclonic-atonic seizures, mild ID, mild autistic traits					1		1														1					1	1
			1	Carvill	Epilepsy with myoclonic-atonic seizures, severe ID, autistic features, moderately severe tremor, aggressive behavior					1		1										1				1					1	1											1
			1	Carvill	Epilepsy with myoclonic-atonic seizures, moderate ID					1		1														1					1	1
			1	Carvill	Epilepsy with myoclonic-atonic seizures (evolving to atypical benign epilepsy with centrotemporal spikes), mild ID, unsteady gait/balance problems							1					1									1					1	1
			1	Carvill	Epilepsy with myoclonic-atonic seizures, atypical benign epilepsy with centrotemporal spikes (evolving into a generalized epilepsy), mild to severe ID, autistic features, aggressive behavior					1		1														1					1	1											1
			1	Devries	Epilepsy, developmental delay, autism spectrum disorder					1		1										1				1																	1
			1	Halvorsen	Lennox-Gastaut syndrome, temporal lobe epilepsy, moderate ID							1														1								1
			1	Islam	Epilepsy, language disorder, developmental delay, ID, autism spectrum disorder, hypotonia, movement disorder					1		1			1			1						1		1
			*1	Johannesen	Early onset absence epilepsy, moderate ID, hypotonia							*1												*1		*1			*1
			*1	Johannesen	Generalized epilepsy, mild ID							*1														*1
			*1	Johannesen	Epilepsy with myoclonic-atonic seizures, mild to moderate ID							*1														*1					*1	*1
			*1	Johannesen	Mild ID, autism spectrum disorder, irritability, mild hypotonia, ataxia, chorea					*1		*1					*1	*1						*1																	*1
			*1	Johannesen	Epilepsy with myoclonic-atonic seizures, mild ID, mild autistic traits					*1		*1														*1					*1	*1
			*1	Johannesen	Epilepsy with myoclonic-atonic seizures (evolving to atypical benign epilepsy with centrotemporal spikes in one patient), mild to moderate ID and learning disabilities, mild ataxia							*1					*1									*1					*1	*1
			*1	Johannesen	Generalized epilepsy, mild ID, irritability, ADHD							*1		*1												*1															*1
			*1	Johannesen	Epilepsy with myoclonic-atonic seizures, atypical benign epilepsy with centrotemporal spikes (evolving into a generalized epilepsy), mild to severe ID, autistic features, aggressive behavior					*1		*1														*1					*1	*1											*1
			*1	Johannesen	Epilepsy with myoclonic-atonic seizures, moderate ID, attention deficit, mild ataxia							*1		*1			*1									*1					*1	*1
			*1	Johannesen	Epilepsy with myoclonic-atonic seizures, mild ID, aggressive behavior							*1														*1					*1	*1											*1
			*1	Johannesen	Childhood absence epilepsy, epilepsy with myoclonic-atonic seizures, eyelid myoclonia with absences, generalized epilepsy, mild to severe ID and learning disabilities, autism spectrum disorder, aggressive behavior, ADHD, tremor, mild hypotonia, weak fine motor skills, ataxia					*1		*1									*1	*1		*1		*1					*1	*1											*1
			*1	Johannesen	Epilepsy with myoclonic-atonic seizures, moderate ID, unsteady gait							*1					*1									*1					*1	*1
			*1	Johannesen	Lennox-Gastaut syndrome, temporal lobe epilepsy, moderate ID							*1														*1								*1
			*1	Johannesen	Epilepsy with myoclonic-atonic seizures, mild to moderate ID, autism spectrum disorder					*1		*1														*1					*1	*1
			*1	Johannesen	Epilepsy with myoclonic-atonic seizures, moderate ID (nonverbal), autism spectrum disorder, unsteady gait					*1		*1			*1		*1									*1					*1	*1
			*1	Johannesen	Epilepsy with myoclonic-atonic seizures (evolving to atypical benign epilepsy with centrotemporal spikes), mild ID, unsteady gait/balance problems							*1						*1			*1					*1					*1	*1
			*1	Johannesen	Generalized epilepsy, severe ID (almost nonverbal), aggressive behavior							*1						*1			*1					*1					*1	*1											*1
			*1	Johannesen	Generalized epilepsy, mild ID (verbal), ADHD							*1		*1												*1
			*1	Johannesen	Epilepsy with myoclonic-atonic seizures, mild ID, mild ataxia, dyskinesia							*1					*1		*1							*1					*1	*1
			1	Kahen	Epilepsy, autism spectrum disorder, hypotonia					1														1		1
			1	Kahen	Epilepsy, language disorder, developmental delay, ID, autism spectrum disorder, hypotonia, movement disorder					1		1			1			1						1		0
			1	Kahen	Language disorder, developmental delay, hypotonia, movement disorder							1			1			1								0
			1	Kahen	Language disorder, developmental delay, ID, hypotonia							1			1											1
			1	Kahen	Epilepsy, language disorder, developmental delay, hypotonia							1			1									1		1
			1	Kahen	Epilepsy, developmental delay, movement disorder, hypotonia							1												1		1
			1	Kahen	Epilepsy, language disorder, developmental delay, hypotonia							1			1									1		1
			1	Kahen	Epilepsy, language disorder, developmental delay, hypotonia, Rett-like syndrome							1			1									1		1
			1	Kahen	Epilepsy, language disorder, developmental delay, ID, autism spectrum disorder, hypotonia, movement disorder					1		1			1			1						1		1
			1	Kahen	Epilepsy, language disorder, developmental delay, ID, ADHD, hypotonia, movement disorder							1		1	1			1						1		1
			1	Kahen	Epilepsy, developmental delay, ADHD, hypotonia							1		1										1		1
			1	Kahen	Epilepsy, developmental delay, ADHD, autism spectrum disorder, hypotonia, movement disorder					1		1		1				1								1
			1	Kahen	Epilepsy, language disorder, developmental delay, autism spectrum disorder, hypotonia, movement disorder					1		1			1			1								1
			1	Landrum	Global developmental delay							1														1
			1	Landrum	Global developmental delay							1
			1	Liu	ID, developmental disorder							1
			1	Liu	ID, developmental disorder							1
			1	Liu	ID, developmental disorder							1
			1	Lucariello	Epilepsy, language disorder, developmental delay, hypotonia, Rett-like syndrome							1			1									1		1
			1	Mattison	Epilepsy																					1
			1	Mattison	Absence epilepsy, moderate ID, autism spectrum disorder					1		1														1			1
			1	Mattison	Generalized epilepsy, mild ID, irritability, ADHD							1		1												1															1
			1	Mattison	Epilepsy with myoclonic-atonic seizures, moderate ID, bilateral upper extremity tremor, mild tandem gait, ataxia							1					1					1				1					1	1
			1	Mattison	Generalized epilepsy																					1
			1	Mattison	Generalized epilepsy, autism spectrum disorder, mild hypotonia					1														1		1
			1	Mermer 2021 R44W	Epilepsy, autism spectrum disorder, hypotonia					1														1		1
			1	Mermer 2021 L73F	Epilepsy																					1
			1	Mermer 2021 G234S	Lennox-Gastaut syndrome, moderate ID							1														1								1
			1	Mermer 2021 S295L	Epilepsy, developmental delay, movement disorder, hypotonia							1						1						1		1
			1	Mermer 2021 G299V	Autism spectrum disorder					1
			1	Mermer 2021 A305T	Epilepsy, language disorder, developmental delay, hypotonia							1			1									1		1
			1	Mermer 2021 P361T	Generalized epilepsy, autism spectrum disorder					1																1
			1	Palmer	Epilepsy with myoclonic-atonic seizures																					1					1	1
			2	Poliquin	Epilepsy with myoclonic-atonic seizures, moderate ID, ADHD							2		2												2					2	2
			*1	Posar	Generalized epilepsy, learning disorder, non-specific dysmorphisms							*1														*1
			1	Rauch	ID, myoclonic-atonic seizures							1														1					1	1
			1	Sanders	Epilepsy with myoclonic-atonic seizures, atypical benign epilepsy with centrotemporal spikes (evolving into a generalized epilepsy), mild to severe ID, autistic features, aggressive behavior					1		1														1					1	1											1
			1	Wang 2016	Autism spectrum disorder					1
			1	Wang 2016	Epilepsy, autism spectrum disorder					1																1
			1	Wang 2016	Generalized epilepsy, autism spectrum disorder					1																1
			1	Wang 2020	Generalized epilepsy, autism spectrum disorder					1																1
			1	Yuen	Autism spectrum disorder					1
			54	54						25	0	40	0	6	13	0	2	8	0	0	0	3	0	15	0	45		0	1	0	12	12	0	4				0		0	1	0	4	0	0	0	0	0	0
								Frequency		0.462963	0	0.740741	0	0.111111	0.240741	0	0.037037	0.148148	0	0	0	0.0555556	0	0.277778	0	0.833333		0	0.0185185	0	0.222222	0.222222	0	0.0740741				0		0	0.0185185	0	0.0740741	0	0	0	0	0	0
			Johannesen cases
				Carvill	#5 prev published					2022-01-01		2022-01-01														2022-01-01		2022-01-01	2022-01-01		2022-01-01
				Hal vors	#25 prev published				1	0/1		2022-01-01		0/1												2022-01-01		2022-01-01	2022-01-01			2022-01-01		2022-01-01
				Carvill	#28 prev published				3			2022-01-01		0/1			2022-01-01									2022-01-01		2022-01-01	2022-01-01		2022-01-01	2022-01-01
				Carvill	#34 prev published				3	0/1		2022-01-01														2022-01-01		2022-01-01	2022-01-01		2022-01-01	2022-01-01											0
			Mermer 2021 cases
				Mermer 2021 R44W	developmental disorder							1
				Mermer 2021 L73F	epilepsy																					1
				Mermer 2021 G234S	Lennox-Gastaut syndrome																					1								1
				Mermer 2021 S295L	SRD, hypotonia					1		1												1		1
				Mermer 2021 G299V	ASD					1
				Mermer 2021 A305T	developmental disorder							1
				Mermer 2021 P361T	ASD, Epilepsy with absence and atonic seizures					1																1			1			1
										3	0	3	0	0	0	0	0	0	0	0	0	0	0	1	0	4		0	1	0	0	1	0	1				0		0	0	0	0	0	0	0	0	0	0
			Reference	Patient ID	Transcript (ENST00000287766.4)			Gender	Age at Inclusion (years)	Autistic traits		Cognitive level before seizure onset	Regression	ADHD			Ataxia	Movement Disorder						Hypotonia		Epilepsy	Epilepsy Syndrome Classification	EEG	Absence or Atypical Absence	GTC	Myoclonic	Atonic			Eyelid Myoclonia	Non-Convulsive Status	Focal Sz		Family History of Neurologic or Psychiatric disorders				Aggression
			Goodspeed 2020 cases
			Epi25 Collaborative, 2019	SLC6A1_008	c.99G>T	1	1	NA	NA	0		NA	NA	NA			NA	NA						NA		1	NAFE	NA	NA	NA	NA	NA			NA	NA	NA		NA				NA
			Epi25 Collaborative, 2019	SLC6A1_009	c.966C>G	1	1	NA	NA	0		NA	NA	NA			NA	NA						NA		1	NAFE	NA	NA	NA	NA	NA			NA	NA	NA		NA				NA
			Epi25 Collaborative, 2019	SLC6A1_010	c.939C>A	1	1	NA	NA	0		NA	NA	NA			NA	NA						NA		1	NAFE	NA	NA	NA	NA	NA			NA	NA	NA		NA				NA
			Epi25 Collaborative, 2019	SLC6A1_011	c.889G>A	1	1	NA	NA	0		NA	NA	NA			NA	NA						NA		1	DEE	NA	NA	NA	NA	NA			NA	NA	NA		NA				NA
			Epi25 Collaborative, 2019	SLC6A1_012	c.863C>T	1	1	NA	NA	0		NA	NA	NA			NA	NA						NA		1	DEE	NA	NA	NA	NA	NA			NA	NA	NA		NA				NA
			Epi25 Collaborative, 2019	SLC6A1_013	c.784C>T	1	1	NA	NA	0		NA	NA	NA			NA	NA						NA		1	GGE	NA	NA	NA	NA	NA			NA	NA	NA		NA				NA
			Epi25 Collaborative, 2019	SLC6A1_014	c.724T>G	1	1	NA	NA	0		NA	NA	NA			NA	NA						NA		1	GGE	NA	NA	NA	NA	NA			NA	NA	NA		NA				NA
			Epi25 Collaborative, 2019	SLC6A1_015	c.724T>G	1	1	NA	NA	0		NA	NA	NA			NA	NA						NA		1	NAFE	NA	NA	NA	NA	NA			NA	NA	NA		NA				NA
			Epi25 Collaborative, 2019	SLC6A1_016	c.636G>A	1	1	NA	NA	0		NA	NA	NA			NA	NA						NA		1	DEE	NA	NA	NA	NA	NA			NA	NA	NA		NA				NA
			Epi25 Collaborative, 2019	SLC6A1_017	c.593A>G	1	1	NA	NA	0		NA	NA	NA			NA	NA						NA		1	GGE	NA	NA	NA	NA	NA			NA	NA	NA		NA				NA
			Epi25 Collaborative, 2019	SLC6A1_018	c.584G>A	1	1	NA	NA	0		NA	NA	NA			NA	NA						NA		1	NAFE	NA	NA	NA	NA	NA			NA	NA	NA		NA				NA
			Epi25 Collaborative, 2019	SLC6A1_019	c.583C>A	1	1	NA	NA	0		NA	NA	NA			NA	NA						NA		1	GGE	NA	NA	NA	NA	NA			NA	NA	NA		NA				NA
			Epi25 Collaborative, 2019	SLC6A1_020	c.55G>C	1	1	NA	NA	0		NA	NA	NA			NA	NA						NA		1	GGE	NA	NA	NA	NA	NA			NA	NA	NA		NA				NA
			Epi25 Collaborative, 2019	SLC6A1_021	c.415T>C	1	1	NA	NA	0		NA	NA	NA			NA	NA						NA		1	GGE	NA	NA	NA	NA	NA			NA	NA	NA		NA				NA
			Epi25 Collaborative, 2019	SLC6A1_022	c.332G>A	1	1	NA	NA	0		NA	NA	NA			NA	NA						NA		1	GGE	NA	NA	NA	NA	NA			NA	NA	NA		NA				NA
			Epi25 Collaborative, 2019	SLC6A1_023	c.331G>C	1	1	NA	NA	0		NA	NA	NA			NA	NA						NA		1	DEE	NA	NA	NA	NA	NA			NA	NA	NA		NA				NA
			Epi25 Collaborative, 2019	SLC6A1_024	c.223G>A	1	1	NA	NA	0		NA	NA	NA			NA	NA						NA		1	GGE	NA	NA	NA	NA	NA			NA	NA	NA		NA				NA
			Epi25 Collaborative, 2019	SLC6A1_025	c.1723G>A	1	1	NA	NA	0		NA	NA	NA			NA	NA						NA		1	NAFE	NA	NA	NA	NA	NA			NA	NA	NA		NA				NA
			Epi25 Collaborative, 2019	SLC6A1_026	c.1722C>G	1	1	NA	NA	0		NA	NA	NA			NA	NA						NA		1	NAFE	NA	NA	NA	NA	NA			NA	NA	NA		NA				NA
			Epi25 Collaborative, 2019	SLC6A1_027	c.1589C>T	1	1	NA	NA	0		NA	NA	NA			NA	NA						NA		1	GGE	NA	NA	NA	NA	NA			NA	NA	NA		NA				NA
			Epi25 Collaborative, 2019	SLC6A1_028	c.1579T>C	1	1	NA	NA	0		NA	NA	NA			NA	NA						NA		1	GGE	NA	NA	NA	NA	NA			NA	NA	NA		NA				NA
			Epi25 Collaborative, 2019	SLC6A1_029	c.1531G>A	1	1	NA	NA	0		NA	NA	NA			NA	NA						NA		1	GGE	NA	NA	NA	NA	NA			NA	NA	NA		NA				NA
			Epi25 Collaborative, 2019	SLC6A1_030	c.1477T>C	1	1	NA	NA	0		NA	NA	NA			NA	NA						NA		1	GGE	NA	NA	NA	NA	NA			NA	NA	NA		NA				NA
			Epi25 Collaborative, 2019	SLC6A1_031	c.1343A>G	1	1	NA	NA	0		NA	NA	NA			NA	NA						NA		1	GGE	NA	NA	NA	NA	NA			NA	NA	NA		NA				NA
			Epi25 Collaborative, 2019	SLC6A1_032	c.1337T>A	1	1	NA	NA	0		NA	NA	NA			NA	NA						NA		1	GGE	NA	NA	NA	NA	NA			NA	NA	NA		NA				NA
			Epi25 Collaborative, 2019	SLC6A1_033	c.1255C>T	1	1	NA	NA	0		NA	NA	NA			NA	NA						NA		1	GGE	NA	NA	NA	NA	NA			NA	NA	NA		NA				NA
			Epi25 Collaborative, 2019	SLC6A1_034	c.1191+1G>T	1	1	NA	NA	0		NA	NA	NA			NA	NA						NA		1	GGE	NA	NA	NA	NA	NA			NA	NA	NA		NA				NA
			Epi25 Collaborative, 2019	SLC6A1_035	c.1084G>A	1	1	NA	NA	0		NA	NA	NA			NA	NA						NA		1	GGE	NA	NA	NA	NA	NA			NA	NA	NA		NA				NA
			Epi25 Collaborative, 2019	SLC6A1_036	c.1070C>T	1	1	NA	NA	0		NA	NA	NA			NA	NA						NA		1	GGE	NA	NA	NA	NA	NA			NA	NA	NA		NA				NA
			Epi25 Collaborative, 2019	SLC6A1_037	c.1057A>G	1	1	NA	NA	0		NA	NA	NA			NA	NA						NA		1	GGE	NA	NA	NA	NA	NA			NA	NA	NA		NA				NA
			Kim et al, 2019	SLC6A1_086	c.1323+1G>A	1	1	Female	7.7	0		1	NA	1			NA	NA						NA		1	EOAE	1	1	1	0	0			NA	0	0		1				NA
			Kim et al, 2019	SLC6A1_087	c.850-1G>T	1	1	Male	12.4	0		0	0	NA			NA	NA						NA		1	EOAE	1	1	1	0	0			NA	0	0		NA				NA
			Kim et al, 2019	SLC6A1_088	c.913G>C	1	1	Male	8.3	0		1	NA	NA			NA	NA						NA		NA	Unclassified General	1	1	0	0	0			NA	0	0		NA				NA
			Kim et al, 2019	SLC6A1_089	c.1070C>T	1	1	Female	11.6	0		1	NA	NA			NA	NA						NA		1	EOAE	1	1	1	1	1			NA	0	0		NA				NA
			Kim et al, 2019	SLC6A1_090	c.130C>T	1	1	Male	9.3	0		1	NA	NA			NA	NA						NA		NA	Unclassified General	1	1	0	0	0			NA	0	0		1				NA
			Kim et al, 2019	SLC6A1_091	c.456C>A	1	1	Female	8.7	0		1	NA	NA			NA	NA						NA		1	EOAE	1	1	1	0	0			NA	0	0		1				NA
			Kim et al, 2019	SLC6A1_113	NA	1	1	Female	6.8	0		1	NA	0			0	0						0		NA	Unclassified general	1	1	0	0	1			0	0	0		NA				0
			Johanensen et al, 2018	SLC6A1_046	c.104dupA	1	1	Female	6	NA		1	NA	NA			0	0						1		1	EOAE	1	1	0	0	1			1	0	0		0				NA
			Johanensen et al, 2018	SLC6A1_047	c.223G>A	1	1	Male	13	0		1	NA	0			1	0						0		1	Unclassified General	1	1	0	0	0			0	0	0		1				0
			Johanensen et al, 2018	SLC6A1_048	c.419A>G	1	1	Female	17	0		1	1	0			0	0						0		1	EMAS	1	1	0	1	1			0	1	0		0				0
			Johanensen et al, 2018	SLC6A1_049	c.434C>T	1	1	Female	2.3	1		1	NA	0			1	1						1		NA	CAE	0	0	0	0	0			0	0	0		0				1
			Johanensen et al, 2018	SLC6A1_050	c.578G>A	1	1	Female	12	1		1	NA	0			0	0						0		1	EMAS	1	1	0	1	1			0	0	0		0				0
			Johanensen et al, 2018	SLC6A1_051	c.695G>T	1	1	Male	10	0		1	NA	0			0	0						0		1	EMAS	1	1	0	0	0			0	0	0		0				0
			Johanensen et al, 2018	SLC6A1_052	c.695G>T	1	1	Male	17	0		1	NA	0			1	0						0		1	EMAS	1	1	0	0	1			0	0	0		1				0
			Johanensen et al, 2018	SLC6A1_053	c.695G>T	1	1	Female	10	0		1	1	0			0	0						0		1	EMAS	1	1	0	0	1			0	0	0		1				0
			Johanensen et al, 2018	SLC6A1_054	c.695G>T	1	1	Female	NA	0		1	NA	0			NA	NA						NA		NA	Unavailable	NA	0	0	0	0			0	0	0		1				0
			Johanensen et al, 2018	SLC6A1_055	c.809T>C	1	1	Male	7	0		1	1	1			0	0						0		1	Unclassified General	1	1	0	0	0			0	0	0		0				1
			Johanensen et al, 2018	SLC6A1_056	c.863C>T	1	1	Male	8	0		1	NA	0			0	0						0		1	EMAS	1	1	0	1	1			0	0	0		0				0
			Johanensen et al, 2018	SLC6A1_057	c.863C>T	1	1	Female	7	1		1	NA	0			0	0						0		1	Unclassified General	1	1	0	0	0			0	0	1		1				1
			Johanensen et al, 2018	SLC6A1_058	c.881_883del	1	1	Male	12	0		1	1	1			1	0						0		1	EMAS	1	1	0	1	1			0	0	0		0				0
			Johanensen et al, 2018	SLC6A1_059	c.987C>A	1	1	Female	11	0		1	NA	0			0	0						0		1	EMAS	1	NA	NA	NA	NA			0	NA	NA		0				1
			Johanensen et al, 2018	SLC6A1_060	c.1024G>A	1	1	Male	19	0		1	1	1			0	1						0		1	EMAS	1	1	1	0	1			0	0	0		1				0
			Johanensen et al, 2018	SLC6A1_061	c.1024G>A	1	1	Male	12	1		1	1	0			0	0						1		1	EMAS	1	1	0	1	1			0	0	0		1				1
			Johanensen et al, 2018	SLC6A1_062	c.1024G>A	1	1	Male	28	NA		0	0	NA			0	0						0		1	CAE	1	1	1	0	0			0	0	0		1				NA
			Johanensen et al, 2018	SLC6A1_063	c.1024G>A	1	1	Female	NA	0		1	NA	0			0	0						0		NA	Unavailable	NA	0	0	0	0			0	0	0		1				0
			Johanensen et al, 2018	SLC6A1_064	c.1024G>A	1	1	Male	NA	NA		1	NA	NA			NA	NA						NA		1	Unclassified General	NA	1	0	0	0			0	0	0		0				NA
			Johanensen et al, 2018	SLC6A1_065	c.1024G>A	1	1	Male	8	1		1	NA	0			NA	NA						NA		1	Unclassified General	1	1	0	0	0			0	0	0		0				0
			Johanensen et al, 2018	SLC6A1_066	c.1024G>A	1	1	Female	5	0		1	NA	1			0	0						0		1	EMAS	1	1	0	1	1			0	0	0		0				1
			Johanensen et al, 2018	SLC6A1_067	c.1024G>A	1	1	Female	10	1		1	1	0			1	0						0		1	Unclassified General	1	1	0	0	0			1	0	0		1				0
			Johanensen et al, 2018	SLC6A1_068	c.1070C>T	1	1	Female	9	0		1	NA	0			1	0						0		1	EMAS	1	1	0	0	1			0	0	0		0				0
			Johanensen et al, 2018	SLC6A1_069	c.1084G>A	1	1	Female	21	0		1	1	0			0	NA						NA		1	TLE	1	0	1	0	0			0	0	1		NA				0
			Johanensen et al, 2018	SLC6A1_070	c.1084G>A	1	1	Male	NA	0		1	NA	0			0	NA						NA		1	LGS	1	1	1	0	1			0	0	0		0				0
			Johanensen et al, 2018	SLC6A1_071	c.1155C>G	1	1	Male	10	1		1	1	0			1	0						0		1	EMAS	1	0	0	1	1			0	0	0		0				0
			Johanensen et al, 2018	SLC6A1_072	c.1342A>T	1	1	Female	10	1		1	NA	0			1	0						0		1	EMAS	1	0	0	1	1			0	0	0		0				0
			Johanensen et al, 2018	SLC6A1_073	c.1369_1370 delGG	1	1	Male	12	0		1	NA	0			1	0						0		1	EMAS	1	1	0	1	1			0	0	0		NA				0
			Johanensen et al, 2018	SLC6A1_074	c.1377C>G	1	1	Female	13	0		1	NA	0			0	0						0		1	Unclassified General	1	1	0	0	0			0	0	0		0				1
			Johanensen et al, 2018	SLC6A1_075	c.1531G>A	1	1	Male	5	0		1	1	1			0	0						0		1	Unclassified General	1	1	0	0	0			0	0	0		0				0
			Johanensen et al, 2018	SLC6A1_076	c.1600C>T	1	1	Female	5	0		1	NA	1			1	1						0		1	EMAS	1	1	0	1	1			1	0	0		0				0
			Johanensen et al, 2018	SLC6A1_077	c.850-2A>G	1	1	Female	4	NA		1	1	NA			0	0						0		1	EMAS	1	1	0	1	1			0	0	0		NA				NA
			Johanensen et al, 2018	SLC6A1_078	c.6,1528-1G>C	1	1	Female	12	NA		1	NA	NA			0	1						0		1	CAE	1	1	0	0	0			0	0	0		1				NA
			Johanensen et al, 2018	SLC6A1_079	NA	1	1	Female	7	0		1	NA	0			0	0						0		1	EMAS	1	1	0	1	1			0	0	0		0				0
			Posar et al, 2019	SLC6A1_092	c.1697G>A	0	1	Male	8	0		1	NA	NA			NA	NA						NA		1	Unclassified General	1	1	0	0	0			1	0	0		0				NA
			Rees et al, 2020	SLC6A1_114	c.277G>A	1	1	Female	-	0		0	0	0			0	0						0		NA	Unavailable	NA	0	0	0	0			0	0	0		1				0
			Rees et al, 2020	SLC6A1_115	c.631C>T	1	1	NA	-	0		0	0	0			0	0						0		0	No seizures	NA	0	0	0	0			0	0	0		1				0
			Rees et al, 2020	SLC6A1_116	c.1484G>T	1	1	NA	-	0		0	0	0			0	0						0		0	No seizures	NA	0	0	0	0			0	0	0		1				0
			Satterstorm et al, 2018	SLC6A1_038	c.160C>T	1	1	Male	NA	1		NA	NA	NA			NA	NA						NA		NA	Unavailable	NA	NA	NA	NA	NA			NA	NA	NA		NA				NA
			Satterstorm et al, 2018	SLC6A1_039	c.593A>C	1	1	Male	NA	1		NA	NA	NA			NA	NA						NA		NA	Unavailable	NA	NA	NA	NA	NA			NA	NA	NA		NA				NA
			Satterstorm et al, 2018	SLC6A1_040	c.863C>T	1	1	Male	NA	1		NA	NA	NA			NA	NA						NA		1	Unavailable	NA	NA	NA	NA	NA			NA	NA	NA		NA				NA
			Satterstorm et al, 2018	SLC6A1_041	c.896G>T	1	1	Female	NA	1		NA	NA	NA			NA	NA						NA		NA	Unavailable	NA	NA	NA	NA	NA			NA	NA	NA		NA				NA
			Satterstorm et al, 2018	SLC6A1_042	c.919G>A	1	1	Female	NA	1		NA	NA	NA			NA	NA						NA		1	Unavailable	NA	NA	NA	NA	NA			NA	NA	NA		NA				NA
			Satterstorm et al, 2018	SLC6A1_043	c.1024G>A	1	1	Female	NA	1		NA	NA	NA			NA	NA						NA		1	Unavailable	NA	NA	NA	NA	NA			NA	NA	NA		NA				NA
			Satterstorm et al, 2018	SLC6A1_044	c.1078G>A	1	1	Female	NA	1		NA	NA	NA			NA	NA						NA		1	Unavailable	NA	NA	NA	NA	NA			NA	NA	NA		NA				NA
			Satterstorm et al, 2018	SLC6A1_045	c.1648G>A	1	1	Male	NA	1		NA	NA	NA			NA	NA						NA		1	Unavailable	NA	NA	NA	NA	NA			NA	NA	NA		NA				NA
			SLC6A1-Connect	SLC6A1_080	NA	1	1	NA	4	0		NA	NA	0			0	0						0		0	No seizures	1	NA	NA	NA	NA			NA	NA	NA		0				0
			SLC6A1-Connect	SLC6A1_081	c.331G>A	1	1	NA	2	0		NA	NA	0			0	0						1		0	No seizures	0	0	0	0	0			0	0	0		NA				0
			SLC6A1-Connect	SLC6A1_082	c.131G>A	1	1	NA	4	1		NA	NA	NA			NA	NA						NA		NA	Unavailable	1	NA	NA	NA	NA			NA	NA	NA		NA				NA
			SLC6A1-Connect	SLC6A1_083	c.812A>G	1	1	NA	6	1		1	NA	1			0	0						0		0	No seizures	NA	NA	NA	NA	NA			NA	NA	NA		1				0
			SLC6A1-Connect	SLC6A1_084	c.236G>T	1	1	NA	26	0		NA	NA	0			0	0						0		1	EMAS	1	NA	0	1	1			0	0	0		0				0
			SLC6A1-Connect	SLC6A1_085	c.1168_1176del	1	1	NA	3	1		1	1	0			0	0						0		1	Unclassified General	1	0	0	0	1			0	0	0		0				0
			SLC6A1-Connect	SLC6A1_001	c.884C>T	1	1	NA	1.3	0		NA	NA	0			0	0						1		0	No Seizures	0	0	0	0	0			0	0	0		1				0
			SLC6A1-Connect	SLC6A1_002	c.752T>C	1	1	NA	21	NA		NA	NA	NA			NA	NA						NA		0	No seizures	NA	NA	NA	NA	NA			NA	NA	NA		NA				NA
			SLC6A1-Connect	SLC6A1_003	c.523_524insA	1	1	Female	2.7	0		1	NA	0			0	0						0		1	EOAE	1	1	0	0	0			1	0	0		0				0
			SLC6A1-Connect	SLC6A1_004	c.302A>G	1	1	NA	3.5	1		1	1	0			NA	NA						NA		NA	Unavailable	NA	1	0	0	1			0	0	0		0				0
			SLC6A1-Connect	SLC6A1_005	c.317A>G	1	1	NA	9	0		1	NA	0			0	0						1		NA	Unavailable	NA	NA	NA	NA	NA			NA	NA	NA		1				1
			SLC6A1-Connect	SLC6A1_006	c.283G>T	1	1	NA	10	0		1	NA	1			0	0						1		1	NAFE	1	0	0	0	0			0	0	1		1				0
			SLC6A1-Connect	SLC6A1_007	c.154G>A	1	1	NA	10	NA		1	1	NA			0	0						0		1	Unclassified General	1	1	0	0	0			0	0	0		0				NA
			SLC6A1-Connect	SLC6A1_093	c.863C>T	1	1	Male	2	NA		NA	NA	NA			NA	NA						NA		NA	Unavailable	NA	NA	NA	NA	NA			NA	NA	NA		NA				NA
			SLC6A1-Connect	SLC6A1_094	c.863C>T	1	1	Female	7	NA		NA	NA	NA			NA	NA						NA		NA	Unavailable	NA	NA	NA	NA	NA			NA	NA	NA		NA				NA
			SLC6A1-Connect	SLC6A1_110	c.1427-9A>G	1	1	Male	1.6	0		1	NA	0			0	0						1		0	No seizures	0	NA	NA	NA	NA			NA	0	NA		0				0
			SLC6A1-Connect	SLC6A1_111	c.226A>G	1	1	Female	2.9	0		1	NA	0			1	0						0		1	EMAS	1	0	0	1	1			1	0	0		0				0
			SLC6A1-Connect	SLC6A1_112	c.330del	1	1	Female	17	1		1	NA	0			0	0						0		0	No seizures	NA	0	0	0	0			0	0	0		0				0
			Snoeijen-Schouwenaars et al, 2018	SLC6A1_095	c.1024G>A	1	1	Male	NA	NA		1	NA	NA			NA	NA						NA		1	Unclassified General	NA	NA	NA	NA	NA			NA	NA	NA		NA				NA
			Truty et al, 2019	SLC6A1_096	c.863C>T	1	1	NA	NA	NA		NA	NA	NA			NA	NA						NA		1	Unavailable	NA	NA	NA	NA	NA			NA	NA	NA		NA				NA
			Truty et al, 2019	SLC6A1_097	c.1070C>T	1	1	NA	NA	NA		NA	NA	NA			NA	NA						NA		1	Unavailable	NA	NA	NA	NA	NA			NA	NA	NA		NA				NA
			Truty et al, 2019	SLC6A1_098	c.1255del	1	1	NA	NA	NA		NA	NA	NA			NA	NA						NA		1	Unavailable	NA	NA	NA	NA	NA			NA	NA	NA		NA				NA
			Truty et al, 2019	SLC6A1_099	c.1435C>T	1	1	NA	NA	NA		NA	NA	NA			NA	NA						NA		1	Unavailable	NA	NA	NA	NA	NA			NA	NA	NA		NA				NA
			Truty et al, 2019	SLC6A1_100	c.223G>A	1	1	NA	NA	NA		NA	NA	NA			NA	NA						NA		1	Unavailable	NA	NA	NA	NA	NA			NA	NA	NA		NA				NA
			Truty et al, 2019	SLC6A1_101	c.640_658del	1	1	NA	NA	NA		NA	NA	NA			NA	NA						NA		1	Unavailable	NA	NA	NA	NA	NA			NA	NA	NA		NA				NA
			Truty et al, 2019	SLC6A1_102	c.1460T>C	1	1	NA	NA	NA		NA	NA	NA			NA	NA						NA		1	Unavailable	NA	NA	NA	NA	NA			NA	NA	NA		NA				NA
			Truty et al, 2019	SLC6A1_103	c.523_524insA	1	1	NA	NA	NA		NA	NA	NA			NA	NA						NA		1	Unavailable	NA	NA	NA	NA	NA			NA	NA	NA		NA				NA
			Truty et al, 2019	SLC6A1_104	c.1377C>G	1	1	NA	NA	NA		NA	NA	NA			NA	NA						NA		1	Unavailable	NA	NA	NA	NA	NA			NA	NA	NA		NA				NA
			Truty et al, 2019	SLC6A1_105	c.1024G>A	1	1	NA	NA	NA		NA	NA	NA			NA	NA						NA		1	Unavailable	NA	NA	NA	NA	NA			NA	NA	NA		NA				NA
			Truty et al, 2019	SLC6A1_106	c.1335dup	1	1	NA	NA	NA		NA	NA	NA			NA	NA						NA		1	Unavailable	NA	NA	NA	NA	NA			NA	NA	NA		NA				NA
			Truty et al, 2019	SLC6A1_107	c.1531G>A	1	1	NA	NA	NA		NA	NA	NA			NA	NA						NA		1	Unavailable	NA	NA	NA	NA	NA			NA	NA	NA		NA				NA
			Truty et al, 2019	SLC6A1_108	c.1427-1G>A	1	1	NA	NA	NA		NA	NA	NA			NA	NA						NA		1	Unavailable	NA	NA	NA	NA	NA			NA	NA	NA		NA				NA
			Truty et al, 2019	SLC6A1_109	c.471+1G>T	1	1	NA	NA	NA		NA	NA	NA			NA	NA						NA		1	Unavailable	NA	NA	NA	NA	NA			NA	NA	NA		NA				NA
							116	0		21	0	51	14	9	0	0	11	4	0	0	0	0	0	8	0	92	0	46	38	8	15	24	0	0	6	1	3	0	21	0	0	0	8	0	0	0	0	0	0
[truncated: 1 more columns]
